# Supplementary material for: Effects of alcohol consumption on employment and social outcomes: a Mendelian randomisation study
Source: Alcohol Alcohol. 2025 Jul 18;60(5):agaf038. doi: 10.1093/alcalc/agaf038 (PMC12271571; doi:10.1093/alcalc/agaf038)
Supplement: Campbell_Green_Davies_et_al_2025_agaf038 [file campbell_green_davies_et_al_2025_agaf038.zip]

Archive with 100 entries (88 files):
- Campbell_Green_Davies_et_al_2025/All/
- Campbell_Green_Davies_et_al_2025/All/aud/
- Campbell_Green_Davies_et_al_2025/All/aud/do2SampleMrAnalyses_bAlcoholUseDisorder_highestEducAttainment_ageSexCentreGpc.pdf
- Campbell_Green_Davies_et_al_2025/All/aud/do2SampleMrAnalyses_bAlcoholUseDisorder_householdIncome_ageSexNinHouseCentreGpc.pdf
- Campbell_Green_Davies_et_al_2025/All/aud/do2SampleMrAnalyses_bAlcoholUseDisorder_iFamilyNotEmp_ageSexCentreGpc.pdf
- Campbell_Green_Davies_et_al_2025/All/aud/do2SampleMrAnalyses_bAlcoholUseDisorder_iOtherNotEmp_ageSexCentreGpc.pdf
- Campbell_Green_Davies_et_al_2025/All/aud/do2SampleMrAnalyses_bAlcoholUseDisorder_iRetiredNotEmp_ageSexCentreGpc.pdf
- Campbell_Green_Davies_et_al_2025/All/aud/do2SampleMrAnalyses_bAlcoholUseDisorder_iSickNotEmp_ageSexCentreGpc.pdf
- Campbell_Green_Davies_et_al_2025/All/aud/do2SampleMrAnalyses_bAlcoholUseDisorder_iUnempNotEmp_ageSexCentreGpc.pdf
- Campbell_Green_Davies_et_al_2025/All/aud/do2SampleMrAnalyses_bAlcoholUseDisorder_tdi_ageSexCentreGpc.pdf
- Campbell_Green_Davies_et_al_2025/All/aud/do2SampleMrAnalyses_bAlcoholUseDisorder_tdiDecile_ageSexCentreGpc.pdf
- Campbell_Green_Davies_et_al_2025/All/aud/do2SampleMrAnalyses_bAlcoholUseDisorder_workHoursWeekly_wins84_ageSexCentreGpc.pdf
- Campbell_Green_Davies_et_al_2025/All/auditc/
- Campbell_Green_Davies_et_al_2025/All/auditc/do2SampleMrAnalyses_auditc_score_highestEducAttainment_ageSexCentreGpc.pdf
- Campbell_Green_Davies_et_al_2025/All/auditc/do2SampleMrAnalyses_auditc_score_householdIncome_ageSexNinHouseCentreGpc.pdf
- Campbell_Green_Davies_et_al_2025/All/auditc/do2SampleMrAnalyses_auditc_score_iFamilyNotEmp_ageSexCentreGpc.pdf
- Campbell_Green_Davies_et_al_2025/All/auditc/do2SampleMrAnalyses_auditc_score_iOtherNotEmp_ageSexCentreGpc.pdf
- Campbell_Green_Davies_et_al_2025/All/auditc/do2SampleMrAnalyses_auditc_score_iRetiredNotEmp_ageSexCentreGpc.pdf
- Campbell_Green_Davies_et_al_2025/All/auditc/do2SampleMrAnalyses_auditc_score_iSickNotEmp_ageSexCentreGpc.pdf
- Campbell_Green_Davies_et_al_2025/All/auditc/do2SampleMrAnalyses_auditc_score_iUnempNotEmp_ageSexCentreGpc.pdf
- Campbell_Green_Davies_et_al_2025/All/auditc/do2SampleMrAnalyses_auditc_score_tdi_ageSexCentreGpc.pdf
- Campbell_Green_Davies_et_al_2025/All/auditc/do2SampleMrAnalyses_auditc_score_tdiDecile_ageSexCentreGpc.pdf
- Campbell_Green_Davies_et_al_2025/All/auditc/do2SampleMrAnalyses_auditc_score_workHoursWeekly_wins84_ageSexCentreGpc.pdf
- Campbell_Green_Davies_et_al_2025/All/drink/
- Campbell_Green_Davies_et_al_2025/All/drink/do2SampleMrAnalyses_alcoholUnitsWeekly_wins140_highestEducAttainment_ageSexCentreGpc.pdf
- Campbell_Green_Davies_et_al_2025/All/drink/do2SampleMrAnalyses_alcoholUnitsWeekly_wins140_householdIncome_ageSexNinHouseCentreGpc.pdf
- Campbell_Green_Davies_et_al_2025/All/drink/do2SampleMrAnalyses_alcoholUnitsWeekly_wins140_iFamilyNotEmp_ageSexCentreGpc.pdf
- Campbell_Green_Davies_et_al_2025/All/drink/do2SampleMrAnalyses_alcoholUnitsWeekly_wins140_iOtherNotEmp_ageSexCentreGpc.pdf
- Campbell_Green_Davies_et_al_2025/All/drink/do2SampleMrAnalyses_alcoholUnitsWeekly_wins140_iRetiredNotEmp_ageSexCentreGpc.pdf
- Campbell_Green_Davies_et_al_2025/All/drink/do2SampleMrAnalyses_alcoholUnitsWeekly_wins140_iSickNotEmp_ageSexCentreGpc.pdf
- Campbell_Green_Davies_et_al_2025/All/drink/do2SampleMrAnalyses_alcoholUnitsWeekly_wins140_iUnempNotEmp_ageSexCentreGpc.pdf
- Campbell_Green_Davies_et_al_2025/All/drink/do2SampleMrAnalyses_alcoholUnitsWeekly_wins140_tdi_ageSexCentreGpc.pdf
- Campbell_Green_Davies_et_al_2025/All/drink/do2SampleMrAnalyses_alcoholUnitsWeekly_wins140_tdiDecile_ageSexCentreGpc.pdf
- Campbell_Green_Davies_et_al_2025/All/drink/do2SampleMrAnalyses_alcoholUnitsWeekly_wins140_workHoursWeekly_wins84_ageSexCentreGpc.pdf
- Campbell_Green_Davies_et_al_2025/Female/
- Campbell_Green_Davies_et_al_2025/Female/aud/
- Campbell_Green_Davies_et_al_2025/Female/aud/do2SampleMrAnalyses_bAlcoholUseDisorder_highestEducAttainment_ageCentreGpc.pdf
- Campbell_Green_Davies_et_al_2025/Female/aud/do2SampleMrAnalyses_bAlcoholUseDisorder_householdIncome_ageNinHouseCentreGpc.pdf
- Campbell_Green_Davies_et_al_2025/Female/aud/do2SampleMrAnalyses_bAlcoholUseDisorder_iFamilyNotEmp_ageCentreGpc.pdf
- Campbell_Green_Davies_et_al_2025/Female/aud/do2SampleMrAnalyses_bAlcoholUseDisorder_iOtherNotEmp_ageCentreGpc.pdf
- Campbell_Green_Davies_et_al_2025/Female/aud/do2SampleMrAnalyses_bAlcoholUseDisorder_iRetiredNotEmp_ageCentreGpc.pdf
- Campbell_Green_Davies_et_al_2025/Female/aud/do2SampleMrAnalyses_bAlcoholUseDisorder_iSickNotEmp_ageCentreGpc.pdf
- Campbell_Green_Davies_et_al_2025/Female/aud/do2SampleMrAnalyses_bAlcoholUseDisorder_iUnempNotEmp_ageCentreGpc.pdf
- Campbell_Green_Davies_et_al_2025/Female/aud/do2SampleMrAnalyses_bAlcoholUseDisorder_tdi_ageCentreGpc.pdf
- Campbell_Green_Davies_et_al_2025/Female/aud/do2SampleMrAnalyses_bAlcoholUseDisorder_tdiDecile_ageCentreGpc.pdf
- Campbell_Green_Davies_et_al_2025/Female/aud/do2SampleMrAnalyses_bAlcoholUseDisorder_workHoursWeekly_wins84_ageCentreGpc.pdf
- Campbell_Green_Davies_et_al_2025/Female/auditc/
- Campbell_Green_Davies_et_al_2025/Female/auditc/do2SampleMrAnalyses_auditc_score_highestEducAttainment_ageCentreGpc.pdf
- Campbell_Green_Davies_et_al_2025/Female/auditc/do2SampleMrAnalyses_auditc_score_householdIncome_ageNinHouseCentreGpc.pdf
- Campbell_Green_Davies_et_al_2025/Female/auditc/do2SampleMrAnalyses_auditc_score_iFamilyNotEmp_ageCentreGpc.pdf
- Campbell_Green_Davies_et_al_2025/Female/auditc/do2SampleMrAnalyses_auditc_score_iOtherNotEmp_ageCentreGpc.pdf
- Campbell_Green_Davies_et_al_2025/Female/auditc/do2SampleMrAnalyses_auditc_score_iRetiredNotEmp_ageCentreGpc.pdf
- Campbell_Green_Davies_et_al_2025/Female/auditc/do2SampleMrAnalyses_auditc_score_iSickNotEmp_ageCentreGpc.pdf
- Campbell_Green_Davies_et_al_2025/Female/auditc/do2SampleMrAnalyses_auditc_score_iUnempNotEmp_ageCentreGpc.pdf
- Campbell_Green_Davies_et_al_2025/Female/auditc/do2SampleMrAnalyses_auditc_score_tdi_ageCentreGpc.pdf
- Campbell_Green_Davies_et_al_2025/Female/auditc/do2SampleMrAnalyses_auditc_score_tdiDecile_ageCentreGpc.pdf
- Campbell_Green_Davies_et_al_2025/Female/auditc/do2SampleMrAnalyses_auditc_score_workHoursWeekly_wins84_ageCentreGpc.pdf
- Campbell_Green_Davies_et_al_2025/Female/drink/
- Campbell_Green_Davies_et_al_2025/Female/drink/do2SampleMrAnalyses_alcoholUnitsWeekly_wins140_highestEducAttainment_ageCentreGpc.pdf
- Campbell_Green_Davies_et_al_2025/Female/drink/do2SampleMrAnalyses_alcoholUnitsWeekly_wins140_householdIncome_ageNinHouseCentreGpc.pdf
- Campbell_Green_Davies_et_al_2025/Female/drink/do2SampleMrAnalyses_alcoholUnitsWeekly_wins140_iFamilyNotEmp_ageCentreGpc.pdf
- Campbell_Green_Davies_et_al_2025/Female/drink/do2SampleMrAnalyses_alcoholUnitsWeekly_wins140_iOtherNotEmp_ageCentreGpc.pdf
- Campbell_Green_Davies_et_al_2025/Female/drink/do2SampleMrAnalyses_alcoholUnitsWeekly_wins140_iRetiredNotEmp_ageCentreGpc.pdf
- Campbell_Green_Davies_et_al_2025/Female/drink/do2SampleMrAnalyses_alcoholUnitsWeekly_wins140_iSickNotEmp_ageCentreGpc.pdf
- Campbell_Green_Davies_et_al_2025/Female/drink/do2SampleMrAnalyses_alcoholUnitsWeekly_wins140_iUnempNotEmp_ageCentreGpc.pdf
- Campbell_Green_Davies_et_al_2025/Female/drink/do2SampleMrAnalyses_alcoholUnitsWeekly_wins140_tdi_ageCentreGpc.pdf
- Campbell_Green_Davies_et_al_2025/Female/drink/do2SampleMrAnalyses_alcoholUnitsWeekly_wins140_tdiDecile_ageCentreGpc.pdf
- Campbell_Green_Davies_et_al_2025/Female/drink/do2SampleMrAnalyses_alcoholUnitsWeekly_wins140_workHoursWeekly_wins84_ageCentreGpc.pdf
- Campbell_Green_Davies_et_al_2025/Male/
- Campbell_Green_Davies_et_al_2025/Male/aud/
- Campbell_Green_Davies_et_al_2025/Male/aud/do2SampleMrAnalyses_bAlcoholUseDisorder_highestEducAttainment_ageCentreGpc.pdf
- Campbell_Green_Davies_et_al_2025/Male/aud/do2SampleMrAnalyses_bAlcoholUseDisorder_householdIncome_ageNinHouseCentreGpc.pdf
- Campbell_Green_Davies_et_al_2025/Male/aud/do2SampleMrAnalyses_bAlcoholUseDisorder_iFamilyNotEmp_ageCentreGpc.pdf
- Campbell_Green_Davies_et_al_2025/Male/aud/do2SampleMrAnalyses_bAlcoholUseDisorder_iOtherNotEmp_ageCentreGpc.pdf
- Campbell_Green_Davies_et_al_2025/Male/aud/do2SampleMrAnalyses_bAlcoholUseDisorder_iRetiredNotEmp_ageCentreGpc.pdf
- Campbell_Green_Davies_et_al_2025/Male/aud/do2SampleMrAnalyses_bAlcoholUseDisorder_iSickNotEmp_ageCentreGpc.pdf
- Campbell_Green_Davies_et_al_2025/Male/aud/do2SampleMrAnalyses_bAlcoholUseDisorder_iUnempNotEmp_ageCentreGpc.pdf
- Campbell_Green_Davies_et_al_2025/Male/aud/do2SampleMrAnalyses_bAlcoholUseDisorder_tdi_ageCentreGpc.pdf
- Campbell_Green_Davies_et_al_2025/Male/aud/do2SampleMrAnalyses_bAlcoholUseDisorder_tdiDecile_ageCentreGpc.pdf
- Campbell_Green_Davies_et_al_2025/Male/aud/do2SampleMrAnalyses_bAlcoholUseDisorder_workHoursWeekly_wins84_ageCentreGpc.pdf
- Campbell_Green_Davies_et_al_2025/Male/auditc/
- Campbell_Green_Davies_et_al_2025/Male/drink/
- Campbell_Green_Davies_et_al_2025/Male/drink/do2SampleMrAnalyses_alcoholUnitsWeekly_wins140_highestEducAttainment_ageCentreGpc.pdf
- Campbell_Green_Davies_et_al_2025/Male/drink/do2SampleMrAnalyses_alcoholUnitsWeekly_wins140_householdIncome_ageNinHouseCentreGpc.pdf
- Campbell_Green_Davies_et_al_2025/Male/drink/do2SampleMrAnalyses_alcoholUnitsWeekly_wins140_iFamilyNotEmp_ageCentreGpc.pdf
- Campbell_Green_Davies_et_al_2025/Male/drink/do2SampleMrAnalyses_alcoholUnitsWeekly_wins140_iOtherNotEmp_ageCentreGpc.pdf
- Campbell_Green_Davies_et_al_2025/Male/drink/do2SampleMrAnalyses_alcoholUnitsWeekly_wins140_iRetiredNotEmp_ageCentreGpc.pdf
- Campbell_Green_Davies_et_al_2025/Male/drink/do2SampleMrAnalyses_alcoholUnitsWeekly_wins140_iSickNotEmp_ageCentreGpc.pdf
- Campbell_Green_Davies_et_al_2025/Male/drink/do2SampleMrAnalyses_alcoholUnitsWeekly_wins140_iUnempNotEmp_ageCentreGpc.pdf
- Campbell_Green_Davies_et_al_2025/Male/drink/do2SampleMrAnalyses_alcoholUnitsWeekly_wins140_tdi_ageCentreGpc.pdf
- Campbell_Green_Davies_et_al_2025/Male/drink/do2SampleMrAnalyses_alcoholUnitsWeekly_wins140_tdiDecile_ageCentreGpc.pdf
- Campbell_Green_Davies_et_al_2025/Male/drink/do2SampleMrAnalyses_alcoholUnitsWeekly_wins140_workHoursWeekly_wins84_ageCentreGpc.pdf
- Campbell_Green_Davies_et_al_2025/mr_BalancedPleiotropyTest_exc.xlsx
- Campbell_Green_Davies_et_al_2025/mr_HeterogeneityTest_exc.xlsx
- Campbell_Green_Davies_et_al_2025/mr_I2gx_exc.xlsx
- Campbell_Green_Davies_et_al_2025/mr_RuckerModelSelection_exc.xlsx
- Campbell_Green_Davies_et_al_2025/mrEstimate_exc.xlsx
- Campbell_Green_Davies_et_al_2025/mrEstimate_inc.xlsx
- Campbell_Green_Davies_et_al_2025/representativeMrEstimate_exc.xlsx
- Campbell_Green_Davies_et_al_2025/representativeMrEstimate_inc.xlsx
