# Supplementary material for: Effects of alcohol consumption on employment and social outcomes: a Mendelian randomisation study
Source: Alcohol Alcohol. 2025 Jul 18;60(5):agaf038. doi: 10.1093/alcalc/agaf038 (PMC12271571; doi:10.1093/alcalc/agaf038)
Supplement: Campbell_Green_Davies_et_al_2025_agaf038 [file campbell_green_davies_et_al_2025_agaf038.zip › Campbell_Green_Davies_et_al_2025/mr_HeterogeneityTest_exc.xlsx]

## Sheet: All
Dataset	Exposure	Outcome	method	bIncOutlier	Q	Q_df	Q_pval	P_Value_Less_Than_0.05
All	Alcohol Consumption	Not in paid employment	Inverse variance weighted	FALSE	105.995	76	0.0130931	*
All	Alcohol Consumption	Not in paid employment	IVW radial	FALSE	105.995	76	0.0130935	*
All	Alcohol Consumption	Not in paid employment	Maximum likelihood	FALSE	105.995	76	0.0130934	*
All	Alcohol Consumption	Not in paid employment	MR Egger	FALSE	105.994	75	0.0107107	*
All	Alcohol Consumption	Sick/Disabled	Inverse variance weighted	FALSE	124.532	76	0.000377945	*
All	Alcohol Consumption	Sick/Disabled	IVW radial	FALSE	124.505	76	0.000380153	*
All	Alcohol Consumption	Sick/Disabled	Maximum likelihood	FALSE	124.506	76	0.000380074	*
All	Alcohol Consumption	Sick/Disabled	MR Egger	FALSE	123.443	75	0.000363327	*
All	Alcohol Consumption	Retired	Inverse variance weighted	FALSE	105.658	76	0.0138514	*
All	Alcohol Consumption	Retired	IVW radial	FALSE	105.65	76	0.0138706	*
All	Alcohol Consumption	Retired	Maximum likelihood	FALSE	105.65	76	0.0138697	*
All	Alcohol Consumption	Retired	MR Egger	FALSE	105.656	75	0.0113488	*
All	Alcohol Consumption	Caring for Home/Family	Inverse variance weighted	FALSE	71.6599	76	0.619662
All	Alcohol Consumption	Caring for Home/Family	IVW radial	FALSE	71.5835	76	0.622113
All	Alcohol Consumption	Caring for Home/Family	Maximum likelihood	FALSE	71.6113	76	0.621221
All	Alcohol Consumption	Caring for Home/Family	MR Egger	FALSE	71.6343	75	0.588762
All	Alcohol Consumption	Unemployed	Inverse variance weighted	FALSE	89.2903	76	0.141359
All	Alcohol Consumption	Unemployed	IVW radial	FALSE	89.1997	76	0.142843
All	Alcohol Consumption	Unemployed	Maximum likelihood	FALSE	89.2021	76	0.142804
All	Alcohol Consumption	Unemployed	MR Egger	FALSE	89.0668	75	0.127693
All	Alcohol Consumption	Townsend Deprivation Index	Inverse variance weighted	FALSE	157.275	76	1.30449e-07	*
All	Alcohol Consumption	Townsend Deprivation Index	IVW radial	FALSE	156.628	76	1.55278e-07	*
All	Alcohol Consumption	Townsend Deprivation Index	Maximum likelihood	FALSE	156.692	76	1.5264e-07	*
All	Alcohol Consumption	Townsend Deprivation Index	MR Egger	FALSE	155.556	75	1.41631e-07	*
All	Alcohol Consumption	Hours Worked Weekly	Inverse variance weighted	FALSE	115.76	76	0.00224593	*
All	Alcohol Consumption	Hours Worked Weekly	IVW radial	FALSE	115.702	76	0.00227125	*
All	Alcohol Consumption	Hours Worked Weekly	Maximum likelihood	FALSE	115.708	76	0.00226875	*
All	Alcohol Consumption	Hours Worked Weekly	MR Egger	FALSE	113.186	75	0.00290756	*
All	Alcohol Consumption	Household Income	Inverse variance weighted	FALSE	141.743	76	7.20815e-06	*
All	Alcohol Consumption	Household Income	IVW radial	FALSE	141.74	76	7.21347e-06	*
All	Alcohol Consumption	Household Income	Maximum likelihood	FALSE	141.74	76	7.21304e-06	*
All	Alcohol Consumption	Household Income	MR Egger	FALSE	135.172	75	2.55491e-05	*
All	Alcohol Consumption	Highest Educational Attainment	Inverse variance weighted	FALSE	87.4965	76	0.17292
All	Alcohol Consumption	Highest Educational Attainment	IVW radial	FALSE	87.4779	76	0.173272
All	Alcohol Consumption	Highest Educational Attainment	Maximum likelihood	FALSE	87.4787	76	0.173257
All	Alcohol Consumption	Highest Educational Attainment	MR Egger	FALSE	86.3957	75	0.173373
All	Alcohol Use Disorder	Not in paid employment	Inverse variance weighted	FALSE	30.345	8	0.000183656	*
All	Alcohol Use Disorder	Not in paid employment	IVW radial	FALSE	30.345	8	0.000183657	*
All	Alcohol Use Disorder	Not in paid employment	Maximum likelihood	FALSE	30.345	8	0.000183656	*
All	Alcohol Use Disorder	Not in paid employment	MR Egger	FALSE	29.9183	7	9.82927e-05	*
All	Alcohol Use Disorder	Sick/Disabled	Inverse variance weighted	FALSE	33.397	8	5.2227e-05	*
All	Alcohol Use Disorder	Sick/Disabled	IVW radial	FALSE	33.3005	8	5.43632e-05	*
All	Alcohol Use Disorder	Sick/Disabled	Maximum likelihood	FALSE	33.2964	8	5.44565e-05	*
All	Alcohol Use Disorder	Sick/Disabled	MR Egger	FALSE	33.2092	7	2.42029e-05	*
All	Alcohol Use Disorder	Retired	Inverse variance weighted	FALSE	15.4025	8	0.0517757
All	Alcohol Use Disorder	Retired	IVW radial	FALSE	15.4004	8	0.0518122
All	Alcohol Use Disorder	Retired	Maximum likelihood	FALSE	15.4004	8	0.0518125
All	Alcohol Use Disorder	Retired	MR Egger	FALSE	15.4023	7	0.0311744	*
All	Alcohol Use Disorder	Caring for Home/Family	Inverse variance weighted	FALSE	10.1343	8	0.255724
All	Alcohol Use Disorder	Caring for Home/Family	IVW radial	FALSE	10.1336	8	0.255773
All	Alcohol Use Disorder	Caring for Home/Family	Maximum likelihood	FALSE	10.1336	8	0.255773
All	Alcohol Use Disorder	Caring for Home/Family	MR Egger	FALSE	9.29812	7	0.231955
All	Alcohol Use Disorder	Unemployed	Inverse variance weighted	FALSE	4.88471	8	0.769824
All	Alcohol Use Disorder	Unemployed	IVW radial	FALSE	4.88398	8	0.769901
All	Alcohol Use Disorder	Unemployed	Maximum likelihood	FALSE	4.88404	8	0.769895
All	Alcohol Use Disorder	Unemployed	MR Egger	FALSE	4.88447	7	0.67406
All	Alcohol Use Disorder	Townsend Deprivation Index	Inverse variance weighted	FALSE	12.4505	8	0.132206
All	Alcohol Use Disorder	Townsend Deprivation Index	IVW radial	FALSE	12.3242	8	0.137315
All	Alcohol Use Disorder	Townsend Deprivation Index	Maximum likelihood	FALSE	12.3216	8	0.13742
All	Alcohol Use Disorder	Townsend Deprivation Index	MR Egger	FALSE	7.78489	7	0.351944
All	Alcohol Use Disorder	Hours Worked Weekly	Inverse variance weighted	FALSE	17.8417	8	0.0224452	*
All	Alcohol Use Disorder	Hours Worked Weekly	IVW radial	FALSE	17.8372	8	0.0224804	*
All	Alcohol Use Disorder	Hours Worked Weekly	Maximum likelihood	FALSE	17.8372	8	0.0224808	*
All	Alcohol Use Disorder	Hours Worked Weekly	MR Egger	FALSE	7.49634	7	0.379089
All	Alcohol Use Disorder	Household Income	Inverse variance weighted	FALSE	36.2879	8	1.55519e-05	*
All	Alcohol Use Disorder	Household Income	IVW radial	FALSE	36.2597	8	1.57384e-05	*
All	Alcohol Use Disorder	Household Income	Maximum likelihood	FALSE	36.2603	8	1.5734e-05	*
All	Alcohol Use Disorder	Household Income	MR Egger	FALSE	24.8759	7	0.00079821	*
All	Alcohol Use Disorder	Highest Educational Attainment	Inverse variance weighted	FALSE	13.2117	8	0.104772
All	Alcohol Use Disorder	Highest Educational Attainment	IVW radial	FALSE	13.1966	8	0.105263
All	Alcohol Use Disorder	Highest Educational Attainment	Maximum likelihood	FALSE	13.1965	8	0.105264
All	Alcohol Use Disorder	Highest Educational Attainment	MR Egger	FALSE	12.8838	7	0.0749905
All	AUDIT-C Score	Not in paid employment	Inverse variance weighted	FALSE	24.8258	12	0.0156702	*
All	AUDIT-C Score	Not in paid employment	IVW radial	FALSE	24.8164	12	0.0157171	*
All	AUDIT-C Score	Not in paid employment	Maximum likelihood	FALSE	24.8182	12	0.0157084	*
All	AUDIT-C Score	Not in paid employment	MR Egger	FALSE	24.6621	11	0.0102129	*
All	AUDIT-C Score	Sick/Disabled	Inverse variance weighted	FALSE	23.4501	12	0.0241391	*
All	AUDIT-C Score	Sick/Disabled	IVW radial	FALSE	23.4497	12	0.0241416	*
All	AUDIT-C Score	Sick/Disabled	Maximum likelihood	FALSE	23.4498	12	0.0241411	*
All	AUDIT-C Score	Sick/Disabled	MR Egger	FALSE	22.2885	11	0.0222309	*
All	AUDIT-C Score	Retired	Inverse variance weighted	FALSE	26.9033	12	0.00797863	*
All	AUDIT-C Score	Retired	IVW radial	FALSE	26.8958	12	0.00799853	*
All	AUDIT-C Score	Retired	Maximum likelihood	FALSE	26.8962	12	0.00799753	*
All	AUDIT-C Score	Retired	MR Egger	FALSE	26.8793	11	0.00479206	*
All	AUDIT-C Score	Caring for Home/Family	Inverse variance weighted	FALSE	12.0052	12	0.445259
All	AUDIT-C Score	Caring for Home/Family	IVW radial	FALSE	12.0022	12	0.445503
All	AUDIT-C Score	Caring for Home/Family	Maximum likelihood	FALSE	12.0025	12	0.44548
All	AUDIT-C Score	Caring for Home/Family	MR Egger	FALSE	11.3203	11	0.416829
All	AUDIT-C Score	Unemployed	Inverse variance weighted	FALSE	14.4523	13	0.342781
All	AUDIT-C Score	Unemployed	IVW radial	FALSE	14.4518	13	0.342811
All	AUDIT-C Score	Unemployed	Maximum likelihood	FALSE	14.4518	13	0.342809
All	AUDIT-C Score	Unemployed	MR Egger	FALSE	14.0519	12	0.297407
All	AUDIT-C Score	Townsend Deprivation Index	Inverse variance weighted	FALSE	20.9769	12	0.0507196
All	AUDIT-C Score	Townsend Deprivation Index	IVW radial	FALSE	20.811	12	0.0532181
All	AUDIT-C Score	Townsend Deprivation Index	Maximum likelihood	FALSE	20.8585	12	0.0524916
All	AUDIT-C Score	Townsend Deprivation Index	MR Egger	FALSE	18.1417	11	0.0783498
All	AUDIT-C Score	Hours Worked Weekly	Inverse variance weighted	FALSE	17.4537	12	0.133314
All	AUDIT-C Score	Hours Worked Weekly	IVW radial	FALSE	17.4292	12	0.134154
All	AUDIT-C Score	Hours Worked Weekly	Maximum likelihood	FALSE	17.4314	12	0.134076
All	AUDIT-C Score	Hours Worked Weekly	MR Egger	FALSE	16.3889	11	0.127298
All	AUDIT-C Score	Household Income	Inverse variance weighted	FALSE	41.8208	13	7.0057e-05	*
All	AUDIT-C Score	Household Income	IVW radial	FALSE	41.7917	13	7.08293e-05	*
All	AUDIT-C Score	Household Income	Maximum likelihood	FALSE	41.7932	13	7.07894e-05	*
All	AUDIT-C Score	Household Income	MR Egger	FALSE	32.2123	12	0.00128314	*
All	AUDIT-C Score	Highest Educational Attainment	Inverse variance weighted	FALSE	14.9649	12	0.243363
All	AUDIT-C Score	Highest Educational Attainment	IVW radial	FALSE	14.9515	12	0.244097
All	AUDIT-C Score	Highest Educational Attainment	Maximum likelihood	FALSE	14.9529	12	0.244021
All	AUDIT-C Score	Highest Educational Attainment	MR Egger	FALSE	14.9627	11	0.18421

## Sheet: Male
Dataset	Exposure	Outcome	method	bIncOutlier	Q	Q_df	Q_pval	P_Value_Less_Than_0.05
Male	Alcohol Consumption	Not in paid employment	Inverse variance weighted	FALSE	104.688	76	0.0162599	*
Male	Alcohol Consumption	Not in paid employment	IVW radial	FALSE	104.571	76	0.0165737	*
Male	Alcohol Consumption	Not in paid employment	Maximum likelihood	FALSE	104.573	76	0.0165668	*
Male	Alcohol Consumption	Not in paid employment	MR Egger	FALSE	104.682	75	0.0133868	*
Male	Alcohol Consumption	Sick/Disabled	Inverse variance weighted	FALSE	111.378	76	0.00510763	*
Male	Alcohol Consumption	Sick/Disabled	IVW radial	FALSE	111.3	76	0.00518086	*
Male	Alcohol Consumption	Sick/Disabled	Maximum likelihood	FALSE	111.308	76	0.00517327	*
Male	Alcohol Consumption	Sick/Disabled	MR Egger	FALSE	109.563	75	0.00570356	*
Male	Alcohol Consumption	Retired	Inverse variance weighted	FALSE	96.3453	76	0.0575832
Male	Alcohol Consumption	Retired	IVW radial	FALSE	96.3392	76	0.0576316
Male	Alcohol Consumption	Retired	Maximum likelihood	FALSE	96.3399	76	0.057626
Male	Alcohol Consumption	Retired	MR Egger	FALSE	96.3426	75	0.0491079	*
Male	Alcohol Consumption	Caring for Home/Family	Inverse variance weighted	FALSE	77.2047	76	0.439893
Male	Alcohol Consumption	Caring for Home/Family	IVW radial	FALSE	77.1939	76	0.440235
Male	Alcohol Consumption	Caring for Home/Family	Maximum likelihood	FALSE	77.1969	76	0.440141
Male	Alcohol Consumption	Caring for Home/Family	MR Egger	FALSE	76.5471	75	0.42864
Male	Alcohol Consumption	Unemployed	Inverse variance weighted	FALSE	96.3351	76	0.0576644
Male	Alcohol Consumption	Unemployed	IVW radial	FALSE	96.1911	76	0.0588265
Male	Alcohol Consumption	Unemployed	Maximum likelihood	FALSE	96.1942	76	0.0588009
Male	Alcohol Consumption	Unemployed	MR Egger	FALSE	96.3269	75	0.0492185	*
Male	Alcohol Consumption	Townsend Deprivation Index	Inverse variance weighted	FALSE	111.831	76	0.0047024	*
Male	Alcohol Consumption	Townsend Deprivation Index	IVW radial	FALSE	111.156	76	0.00531845	*
Male	Alcohol Consumption	Townsend Deprivation Index	Maximum likelihood	FALSE	111.175	76	0.00530021	*
Male	Alcohol Consumption	Townsend Deprivation Index	MR Egger	FALSE	109.598	75	0.00566807	*
Male	Alcohol Consumption	Hours Worked Weekly	Inverse variance weighted	FALSE	130.946	76	9.23802e-05	*
Male	Alcohol Consumption	Hours Worked Weekly	IVW radial	FALSE	130.909	76	9.31661e-05	*
Male	Alcohol Consumption	Hours Worked Weekly	Maximum likelihood	FALSE	130.912	76	9.31056e-05	*
Male	Alcohol Consumption	Hours Worked Weekly	MR Egger	FALSE	127.768	75	0.000140937	*
Male	Alcohol Consumption	Household Income	Inverse variance weighted	FALSE	106.789	76	0.0114511	*
Male	Alcohol Consumption	Household Income	IVW radial	FALSE	106.734	76	0.0115601	*
Male	Alcohol Consumption	Household Income	Maximum likelihood	FALSE	106.734	76	0.0115592	*
Male	Alcohol Consumption	Household Income	MR Egger	FALSE	95.9324	75	0.0520646
Male	Alcohol Consumption	Highest Educational Attainment	Inverse variance weighted	FALSE	73.2571	76	0.567866
Male	Alcohol Consumption	Highest Educational Attainment	IVW radial	FALSE	73.2068	76	0.569509
Male	Alcohol Consumption	Highest Educational Attainment	Maximum likelihood	FALSE	73.2081	76	0.569464
Male	Alcohol Consumption	Highest Educational Attainment	MR Egger	FALSE	73.1969	75	0.537383
Male	Alcohol Use Disorder	Not in paid employment	Inverse variance weighted	FALSE	16.2019	8	0.0395795	*
Male	Alcohol Use Disorder	Not in paid employment	IVW radial	FALSE	16.2019	8	0.0395797	*
Male	Alcohol Use Disorder	Not in paid employment	Maximum likelihood	FALSE	16.2019	8	0.0395797	*
Male	Alcohol Use Disorder	Not in paid employment	MR Egger	FALSE	16.1981	7	0.0233665	*
Male	Alcohol Use Disorder	Sick/Disabled	Inverse variance weighted	FALSE	33.3882	8	5.24166e-05	*
Male	Alcohol Use Disorder	Sick/Disabled	IVW radial	FALSE	33.2837	8	5.4745e-05	*
Male	Alcohol Use Disorder	Sick/Disabled	Maximum likelihood	FALSE	33.2785	8	5.48618e-05	*
Male	Alcohol Use Disorder	Sick/Disabled	MR Egger	FALSE	33.2104	7	2.4191e-05	*
Male	Alcohol Use Disorder	Retired	Inverse variance weighted	FALSE	8.91869	8	0.349201
Male	Alcohol Use Disorder	Retired	IVW radial	FALSE	8.91367	8	0.349631
Male	Alcohol Use Disorder	Retired	Maximum likelihood	FALSE	8.91391	8	0.349611
Male	Alcohol Use Disorder	Retired	MR Egger	FALSE	8.91538	7	0.258789
Male	Alcohol Use Disorder	Caring for Home/Family	Inverse variance weighted	FALSE	0.88976	8	0.998854
Male	Alcohol Use Disorder	Caring for Home/Family	IVW radial	FALSE	0.889746	8	0.998854
Male	Alcohol Use Disorder	Caring for Home/Family	Maximum likelihood	FALSE	0.889747	8	0.998854
Male	Alcohol Use Disorder	Caring for Home/Family	MR Egger	FALSE	0.88477	7	0.99648
Male	Alcohol Use Disorder	Unemployed	Inverse variance weighted	FALSE	7.29278	8	0.505399
Male	Alcohol Use Disorder	Unemployed	IVW radial	FALSE	7.29136	8	0.505548
Male	Alcohol Use Disorder	Unemployed	Maximum likelihood	FALSE	7.29135	8	0.50555
Male	Alcohol Use Disorder	Unemployed	MR Egger	FALSE	7.29243	7	0.39908
Male	Alcohol Use Disorder	Townsend Deprivation Index	Inverse variance weighted	FALSE	17.6977	8	0.023611	*
Male	Alcohol Use Disorder	Townsend Deprivation Index	IVW radial	FALSE	17.4269	8	0.0259583	*
Male	Alcohol Use Disorder	Townsend Deprivation Index	Maximum likelihood	FALSE	17.4162	8	0.0260559	*
Male	Alcohol Use Disorder	Townsend Deprivation Index	MR Egger	FALSE	15.1911	7	0.033626	*
Male	Alcohol Use Disorder	Hours Worked Weekly	Inverse variance weighted	FALSE	12.8377	8	0.117557
Male	Alcohol Use Disorder	Hours Worked Weekly	IVW radial	FALSE	12.8372	8	0.117574
Male	Alcohol Use Disorder	Hours Worked Weekly	Maximum likelihood	FALSE	12.8372	8	0.117574
Male	Alcohol Use Disorder	Hours Worked Weekly	MR Egger	FALSE	3.00927	7	0.884143
Male	Alcohol Use Disorder	Household Income	Inverse variance weighted	FALSE	28.9819	8	0.00031942	*
Male	Alcohol Use Disorder	Household Income	IVW radial	FALSE	28.9698	8	0.000320994	*
Male	Alcohol Use Disorder	Household Income	Maximum likelihood	FALSE	28.9699	8	0.000320983	*
Male	Alcohol Use Disorder	Household Income	MR Egger	FALSE	14.1771	7	0.0481203	*
Male	Alcohol Use Disorder	Highest Educational Attainment	Inverse variance weighted	FALSE	13.3957	8	0.0989396
Male	Alcohol Use Disorder	Highest Educational Attainment	IVW radial	FALSE	13.3948	8	0.0989674
Male	Alcohol Use Disorder	Highest Educational Attainment	Maximum likelihood	FALSE	13.3948	8	0.0989675
Male	Alcohol Use Disorder	Highest Educational Attainment	MR Egger	FALSE	13.3601	7	0.0638054
Male	AUDIT-C Score	Not in paid employment	Inverse variance weighted	FALSE	23.7246	13	0.0337596	*
Male	AUDIT-C Score	Not in paid employment	IVW radial	FALSE	23.7124	13	0.0338805	*
Male	AUDIT-C Score	Not in paid employment	Maximum likelihood	FALSE	23.7139	13	0.0338662	*
Male	AUDIT-C Score	Not in paid employment	MR Egger	FALSE	23.7157	12	0.022229	*
Male	AUDIT-C Score	Sick/Disabled	Inverse variance weighted	FALSE	32.1349	12	0.00131896	*
Male	AUDIT-C Score	Sick/Disabled	IVW radial	FALSE	32.1289	12	0.00132179	*
Male	AUDIT-C Score	Sick/Disabled	Maximum likelihood	FALSE	32.1289	12	0.00132179	*
Male	AUDIT-C Score	Sick/Disabled	MR Egger	FALSE	30.7717	11	0.0011973	*
Male	AUDIT-C Score	Retired	Inverse variance weighted	FALSE	16.6633	12	0.162709
Male	AUDIT-C Score	Retired	IVW radial	FALSE	16.6627	12	0.162731
Male	AUDIT-C Score	Retired	Maximum likelihood	FALSE	16.6627	12	0.162731
Male	AUDIT-C Score	Retired	MR Egger	FALSE	16.4725	11	0.124476
Male	AUDIT-C Score	Caring for Home/Family	Inverse variance weighted	FALSE	13.6403	12	0.324264
Male	AUDIT-C Score	Caring for Home/Family	IVW radial	FALSE	13.6376	12	0.324446
Male	AUDIT-C Score	Caring for Home/Family	Maximum likelihood	FALSE	13.6378	12	0.324435
Male	AUDIT-C Score	Caring for Home/Family	MR Egger	FALSE	13.6389	11	0.253622
Male	AUDIT-C Score	Unemployed	Inverse variance weighted	FALSE	12.7944	12	0.384164
Male	AUDIT-C Score	Unemployed	IVW radial	FALSE	12.7942	12	0.384178
Male	AUDIT-C Score	Unemployed	Maximum likelihood	FALSE	12.7942	12	0.384176
Male	AUDIT-C Score	Unemployed	MR Egger	FALSE	12.4262	11	0.332473
Male	AUDIT-C Score	Townsend Deprivation Index	Inverse variance weighted	FALSE	22.7035	12	0.030351	*
Male	AUDIT-C Score	Townsend Deprivation Index	IVW radial	FALSE	22.5447	12	0.0318494	*
Male	AUDIT-C Score	Townsend Deprivation Index	Maximum likelihood	FALSE	22.5973	12	0.0313461	*
Male	AUDIT-C Score	Townsend Deprivation Index	MR Egger	FALSE	17.5916	11	0.0915529
Male	AUDIT-C Score	Hours Worked Weekly	Inverse variance weighted	FALSE	16.1668	12	0.183716
Male	AUDIT-C Score	Hours Worked Weekly	IVW radial	FALSE	16.1556	12	0.184211
Male	AUDIT-C Score	Hours Worked Weekly	Maximum likelihood	FALSE	16.1598	12	0.184026
Male	AUDIT-C Score	Hours Worked Weekly	MR Egger	FALSE	14.8562	11	0.189174
Male	AUDIT-C Score	Household Income	Inverse variance weighted	FALSE	32.4454	12	0.00118076	*
Male	AUDIT-C Score	Household Income	IVW radial	FALSE	32.4177	12	0.00119249	*
Male	AUDIT-C Score	Household Income	Maximum likelihood	FALSE	32.422	12	0.00119068	*
Male	AUDIT-C Score	Household Income	MR Egger	FALSE	27.1394	11	0.00437752	*
Male	AUDIT-C Score	Highest Educational Attainment	Inverse variance weighted	FALSE	13.2813	13	0.426326
Male	AUDIT-C Score	Highest Educational Attainment	IVW radial	FALSE	13.2782	13	0.426559
Male	AUDIT-C Score	Highest Educational Attainment	Maximum likelihood	FALSE	13.2786	13	0.426526
Male	AUDIT-C Score	Highest Educational Attainment	MR Egger	FALSE	13.1513	12	0.358139

## Sheet: Female
Dataset	Exposure	Outcome	method	bIncOutlier	Q	Q_df	Q_pval	P_Value_Less_Than_0.05
Female	Alcohol Consumption	Not in paid employment	Inverse variance weighted	FALSE	86.0634	76	0.201491
Female	Alcohol Consumption	Not in paid employment	IVW radial	FALSE	85.946	76	0.203966
Female	Alcohol Consumption	Not in paid employment	Maximum likelihood	FALSE	85.9478	76	0.203926
Female	Alcohol Consumption	Not in paid employment	MR Egger	FALSE	86.0624	75	0.1798
Female	Alcohol Consumption	Sick/Disabled	Inverse variance weighted	FALSE	85.1993	76	0.220176
Female	Alcohol Consumption	Sick/Disabled	IVW radial	FALSE	85.1924	76	0.220329
Female	Alcohol Consumption	Sick/Disabled	Maximum likelihood	FALSE	85.1931	76	0.220315
Female	Alcohol Consumption	Sick/Disabled	MR Egger	FALSE	85.1981	75	0.197234
Female	Alcohol Consumption	Retired	Inverse variance weighted	FALSE	81.4738	76	0.312938
Female	Alcohol Consumption	Retired	IVW radial	FALSE	81.3963	76	0.315065
Female	Alcohol Consumption	Retired	Maximum likelihood	FALSE	81.4061	76	0.314796
Female	Alcohol Consumption	Retired	MR Egger	FALSE	81.4715	75	0.285015
Female	Alcohol Consumption	Caring for Home/Family	Inverse variance weighted	FALSE	80.9298	76	0.328034
Female	Alcohol Consumption	Caring for Home/Family	IVW radial	FALSE	80.8004	76	0.331679
Female	Alcohol Consumption	Caring for Home/Family	Maximum likelihood	FALSE	80.8143	76	0.331287
Female	Alcohol Consumption	Caring for Home/Family	MR Egger	FALSE	80.9047	75	0.300091
Female	Alcohol Consumption	Unemployed	Inverse variance weighted	FALSE	93.1245	76	0.0885569
Female	Alcohol Consumption	Unemployed	IVW radial	FALSE	93.1242	76	0.0885606
Female	Alcohol Consumption	Unemployed	Maximum likelihood	FALSE	93.1243	76	0.0885601
Female	Alcohol Consumption	Unemployed	MR Egger	FALSE	92.0941	75	0.0876474
Female	Alcohol Consumption	Townsend Deprivation Index	Inverse variance weighted	FALSE	133.826	76	4.7782e-05	*
Female	Alcohol Consumption	Townsend Deprivation Index	IVW radial	FALSE	133.815	76	4.79077e-05	*
Female	Alcohol Consumption	Townsend Deprivation Index	Maximum likelihood	FALSE	133.816	76	4.78922e-05	*
Female	Alcohol Consumption	Townsend Deprivation Index	MR Egger	FALSE	133.747	75	3.57807e-05	*
Female	Alcohol Consumption	Hours Worked Weekly	Inverse variance weighted	FALSE	59.1148	76	0.923843
Female	Alcohol Consumption	Hours Worked Weekly	IVW radial	FALSE	59.1046	76	0.923983
Female	Alcohol Consumption	Hours Worked Weekly	Maximum likelihood	FALSE	59.1051	76	0.923977
Female	Alcohol Consumption	Hours Worked Weekly	MR Egger	FALSE	58.6286	75	0.918204
Female	Alcohol Consumption	Household Income	Inverse variance weighted	FALSE	117.144	76	0.00171558	*
Female	Alcohol Consumption	Household Income	IVW radial	FALSE	117.024	76	0.0017565	*
Female	Alcohol Consumption	Household Income	Maximum likelihood	FALSE	117.022	76	0.00175713	*
Female	Alcohol Consumption	Household Income	MR Egger	FALSE	117.073	75	0.00136069	*
Female	Alcohol Consumption	Highest Educational Attainment	Inverse variance weighted	FALSE	75.3099	76	0.500796
Female	Alcohol Consumption	Highest Educational Attainment	IVW radial	FALSE	75.306	76	0.500922
Female	Alcohol Consumption	Highest Educational Attainment	Maximum likelihood	FALSE	75.3064	76	0.500909
Female	Alcohol Consumption	Highest Educational Attainment	MR Egger	FALSE	73.7026	75	0.520737
Female	Alcohol Use Disorder	Not in paid employment	Inverse variance weighted	FALSE	26.3951	8	0.000898626	*
Female	Alcohol Use Disorder	Not in paid employment	IVW radial	FALSE	26.3949	8	0.0008987	*
Female	Alcohol Use Disorder	Not in paid employment	Maximum likelihood	FALSE	26.3949	8	0.000898701	*
Female	Alcohol Use Disorder	Not in paid employment	MR Egger	FALSE	24.9896	7	0.00076203	*
Female	Alcohol Use Disorder	Sick/Disabled	Inverse variance weighted	FALSE	20.2822	8	0.00931941	*
Female	Alcohol Use Disorder	Sick/Disabled	IVW radial	FALSE	20.2755	8	0.00934248	*
Female	Alcohol Use Disorder	Sick/Disabled	Maximum likelihood	FALSE	20.2754	8	0.00934297	*
Female	Alcohol Use Disorder	Sick/Disabled	MR Egger	FALSE	18.7866	7	0.00888292	*
Female	Alcohol Use Disorder	Retired	Inverse variance weighted	FALSE	22.3584	8	0.00429346	*
Female	Alcohol Use Disorder	Retired	IVW radial	FALSE	22.3569	8	0.00429582	*
Female	Alcohol Use Disorder	Retired	Maximum likelihood	FALSE	22.3572	8	0.00429534	*
Female	Alcohol Use Disorder	Retired	MR Egger	FALSE	22.3519	7	0.00220863	*
Female	Alcohol Use Disorder	Caring for Home/Family	Inverse variance weighted	FALSE	11.0149	8	0.200855
Female	Alcohol Use Disorder	Caring for Home/Family	IVW radial	FALSE	11.0137	8	0.200925
Female	Alcohol Use Disorder	Caring for Home/Family	Maximum likelihood	FALSE	11.0137	8	0.200926
Female	Alcohol Use Disorder	Caring for Home/Family	MR Egger	FALSE	9.97392	7	0.190056
Female	Alcohol Use Disorder	Unemployed	Inverse variance weighted	FALSE	6.53727	8	0.587276
Female	Alcohol Use Disorder	Unemployed	IVW radial	FALSE	6.52463	8	0.588677
Female	Alcohol Use Disorder	Unemployed	Maximum likelihood	FALSE	6.52767	8	0.58834
Female	Alcohol Use Disorder	Unemployed	MR Egger	FALSE	6.53627	7	0.478703
Female	Alcohol Use Disorder	Townsend Deprivation Index	Inverse variance weighted	FALSE	3.72066	8	0.881407
Female	Alcohol Use Disorder	Townsend Deprivation Index	IVW radial	FALSE	3.71679	8	0.881729
Female	Alcohol Use Disorder	Townsend Deprivation Index	Maximum likelihood	FALSE	3.71679	8	0.88173
Female	Alcohol Use Disorder	Townsend Deprivation Index	MR Egger	FALSE	1.69853	7	0.974631
Female	Alcohol Use Disorder	Hours Worked Weekly	Inverse variance weighted	FALSE	13.6269	8	0.0920248
Female	Alcohol Use Disorder	Hours Worked Weekly	IVW radial	FALSE	13.6245	8	0.0920921
Female	Alcohol Use Disorder	Hours Worked Weekly	Maximum likelihood	FALSE	13.6246	8	0.0920897
Female	Alcohol Use Disorder	Hours Worked Weekly	MR Egger	FALSE	11.3585	7	0.123729
Female	Alcohol Use Disorder	Household Income	Inverse variance weighted	FALSE	26.2371	8	0.000956544	*
Female	Alcohol Use Disorder	Household Income	IVW radial	FALSE	26.1157	8	0.00100347	*
Female	Alcohol Use Disorder	Household Income	Maximum likelihood	FALSE	26.1147	8	0.00100385	*
Female	Alcohol Use Disorder	Household Income	MR Egger	FALSE	25.7592	7	0.000556062	*
Female	Alcohol Use Disorder	Highest Educational Attainment	Inverse variance weighted	FALSE	9.20769	8	0.32508
Female	Alcohol Use Disorder	Highest Educational Attainment	IVW radial	FALSE	9.19056	8	0.326477
Female	Alcohol Use Disorder	Highest Educational Attainment	Maximum likelihood	FALSE	9.19049	8	0.326483
Female	Alcohol Use Disorder	Highest Educational Attainment	MR Egger	FALSE	7.97551	7	0.334759
Female	AUDIT-C Score	Not in paid employment	Inverse variance weighted	FALSE	17.6997	12	0.125117
Female	AUDIT-C Score	Not in paid employment	IVW radial	FALSE	17.6627	12	0.126324
Female	AUDIT-C Score	Not in paid employment	Maximum likelihood	FALSE	17.6709	12	0.126054
Female	AUDIT-C Score	Not in paid employment	MR Egger	FALSE	17.5877	11	0.0916547
Female	AUDIT-C Score	Sick/Disabled	Inverse variance weighted	FALSE	15.9677	12	0.192721
Female	AUDIT-C Score	Sick/Disabled	IVW radial	FALSE	15.9536	12	0.193368
Female	AUDIT-C Score	Sick/Disabled	Maximum likelihood	FALSE	15.9553	12	0.193291
Female	AUDIT-C Score	Sick/Disabled	MR Egger	FALSE	15.9078	11	0.14459
Female	AUDIT-C Score	Retired	Inverse variance weighted	FALSE	30.4194	13	0.00409611	*
Female	AUDIT-C Score	Retired	IVW radial	FALSE	30.4194	13	0.00409612	*
Female	AUDIT-C Score	Retired	Maximum likelihood	FALSE	30.4194	13	0.00409612	*
Female	AUDIT-C Score	Retired	MR Egger	FALSE	28.9978	12	0.00394289	*
Female	AUDIT-C Score	Caring for Home/Family	Inverse variance weighted	FALSE	11.1172	12	0.518903
Female	AUDIT-C Score	Caring for Home/Family	IVW radial	FALSE	11.1117	12	0.519369
Female	AUDIT-C Score	Caring for Home/Family	Maximum likelihood	FALSE	11.1123	12	0.519318
Female	AUDIT-C Score	Caring for Home/Family	MR Egger	FALSE	10.3142	11	0.502362
Female	AUDIT-C Score	Unemployed	Inverse variance weighted	FALSE	13.2203	12	0.353232
Female	AUDIT-C Score	Unemployed	IVW radial	FALSE	13.2137	12	0.353701
Female	AUDIT-C Score	Unemployed	Maximum likelihood	FALSE	13.2147	12	0.353629
Female	AUDIT-C Score	Unemployed	MR Egger	FALSE	13.2198	11	0.279201
Female	AUDIT-C Score	Townsend Deprivation Index	Inverse variance weighted	FALSE	16.3611	12	0.175251
Female	AUDIT-C Score	Townsend Deprivation Index	IVW radial	FALSE	16.3198	12	0.177024
Female	AUDIT-C Score	Townsend Deprivation Index	Maximum likelihood	FALSE	16.3346	12	0.176387
Female	AUDIT-C Score	Townsend Deprivation Index	MR Egger	FALSE	16.3602	11	0.128276
Female	AUDIT-C Score	Hours Worked Weekly	Inverse variance weighted	FALSE	7.22822	12	0.842171
Female	AUDIT-C Score	Hours Worked Weekly	IVW radial	FALSE	7.22325	12	0.842514
Female	AUDIT-C Score	Hours Worked Weekly	Maximum likelihood	FALSE	7.22482	12	0.842406
Female	AUDIT-C Score	Hours Worked Weekly	MR Egger	FALSE	7.15889	11	0.786074
Female	AUDIT-C Score	Household Income	Inverse variance weighted	FALSE	20.8347	12	0.0528547
Female	AUDIT-C Score	Household Income	IVW radial	FALSE	20.6317	12	0.0560411
Female	AUDIT-C Score	Household Income	Maximum likelihood	FALSE	20.7031	12	0.0549009
Female	AUDIT-C Score	Household Income	MR Egger	FALSE	19.9977	11	0.0453725	*
Female	AUDIT-C Score	Highest Educational Attainment	Inverse variance weighted	FALSE	22.7919	12	0.0295454	*
Female	AUDIT-C Score	Highest Educational Attainment	IVW radial	FALSE	22.6927	12	0.0304508	*
Female	AUDIT-C Score	Highest Educational Attainment	Maximum likelihood	FALSE	22.6968	12	0.030413	*
Female	AUDIT-C Score	Highest Educational Attainment	MR Egger	FALSE	22.6001	11	0.0201152	*
