# Supplementary material for: Effects of alcohol consumption on employment and social outcomes: a Mendelian randomisation study
Source: Alcohol Alcohol. 2025 Jul 18;60(5):agaf038. doi: 10.1093/alcalc/agaf038 (PMC12271571; doi:10.1093/alcalc/agaf038)
Supplement: Campbell_Green_Davies_et_al_2025_agaf038 [file campbell_green_davies_et_al_2025_agaf038.zip › Campbell_Green_Davies_et_al_2025/mr_I2gx_exc.xlsx]

## Sheet: All
Dataset	Exposure	Outcome	bIncOutlier	Isq_gx	Isq_gx_mine
All	Alcohol Consumption	Not in paid employment	FALSE	0.983056	0.983056
All	Alcohol Consumption	Sick/Disabled	FALSE	0.983056	0.983056
All	Alcohol Consumption	Retired	FALSE	0.983056	0.983056
All	Alcohol Consumption	Caring for Home/Family	FALSE	0.983056	0.983056
All	Alcohol Consumption	Unemployed	FALSE	0.983056	0.983056
All	Alcohol Consumption	Townsend Deprivation Index	FALSE	0.983056	0.983056
All	Alcohol Consumption	Hours Worked Weekly	FALSE	0.983056	0.983056
All	Alcohol Consumption	Household Income	FALSE	0.983056	0.983056
All	Alcohol Consumption	Highest Educational Attainment	FALSE	0.983056	0.983056
All	Alcohol Use Disorder	Not in paid employment	FALSE	0.98879	0.98879
All	Alcohol Use Disorder	Sick/Disabled	FALSE	0.98879	0.98879
All	Alcohol Use Disorder	Retired	FALSE	0.98879	0.98879
All	Alcohol Use Disorder	Caring for Home/Family	FALSE	0.98879	0.98879
All	Alcohol Use Disorder	Unemployed	FALSE	0.98879	0.98879
All	Alcohol Use Disorder	Townsend Deprivation Index	FALSE	0.98879	0.98879
All	Alcohol Use Disorder	Hours Worked Weekly	FALSE	0.98879	0.98879
All	Alcohol Use Disorder	Household Income	FALSE	0.98879	0.98879
All	Alcohol Use Disorder	Highest Educational Attainment	FALSE	0.98879	0.98879
All	AUDIT-C Score	Not in paid employment	FALSE	0.990135	0.990135
All	AUDIT-C Score	Sick/Disabled	FALSE	0.990135	0.990135
All	AUDIT-C Score	Retired	FALSE	0.990135	0.990135
All	AUDIT-C Score	Caring for Home/Family	FALSE	0.990135	0.990135
All	AUDIT-C Score	Unemployed	FALSE	0.989579	0.989579
All	AUDIT-C Score	Townsend Deprivation Index	FALSE	0.990135	0.990135
All	AUDIT-C Score	Hours Worked Weekly	FALSE	0.990135	0.990135
All	AUDIT-C Score	Household Income	FALSE	0.989579	0.989579
All	AUDIT-C Score	Highest Educational Attainment	FALSE	0.990135	0.990135

## Sheet: Male
Dataset	Exposure	Outcome	bIncOutlier	Isq_gx	Isq_gx_mine
Male	Alcohol Consumption	Not in paid employment	FALSE	0.983056	0.983056
Male	Alcohol Consumption	Sick/Disabled	FALSE	0.983056	0.983056
Male	Alcohol Consumption	Retired	FALSE	0.983056	0.983056
Male	Alcohol Consumption	Caring for Home/Family	FALSE	0.983056	0.983056
Male	Alcohol Consumption	Unemployed	FALSE	0.983056	0.983056
Male	Alcohol Consumption	Townsend Deprivation Index	FALSE	0.983056	0.983056
Male	Alcohol Consumption	Hours Worked Weekly	FALSE	0.983056	0.983056
Male	Alcohol Consumption	Household Income	FALSE	0.983056	0.983056
Male	Alcohol Consumption	Highest Educational Attainment	FALSE	0.983056	0.983056
Male	Alcohol Use Disorder	Not in paid employment	FALSE	0.98879	0.98879
Male	Alcohol Use Disorder	Sick/Disabled	FALSE	0.98879	0.98879
Male	Alcohol Use Disorder	Retired	FALSE	0.98879	0.98879
Male	Alcohol Use Disorder	Caring for Home/Family	FALSE	0.98879	0.98879
Male	Alcohol Use Disorder	Unemployed	FALSE	0.98879	0.98879
Male	Alcohol Use Disorder	Townsend Deprivation Index	FALSE	0.98879	0.98879
Male	Alcohol Use Disorder	Hours Worked Weekly	FALSE	0.98879	0.98879
Male	Alcohol Use Disorder	Household Income	FALSE	0.98879	0.98879
Male	Alcohol Use Disorder	Highest Educational Attainment	FALSE	0.98879	0.98879
Male	AUDIT-C Score	Not in paid employment	FALSE	0.989579	0.989579
Male	AUDIT-C Score	Sick/Disabled	FALSE	0.990135	0.990135
Male	AUDIT-C Score	Retired	FALSE	0.990135	0.990135
Male	AUDIT-C Score	Caring for Home/Family	FALSE	0.990135	0.990135
Male	AUDIT-C Score	Unemployed	FALSE	0.990135	0.990135
Male	AUDIT-C Score	Townsend Deprivation Index	FALSE	0.990135	0.990135
Male	AUDIT-C Score	Hours Worked Weekly	FALSE	0.990135	0.990135
Male	AUDIT-C Score	Household Income	FALSE	0.990135	0.990135
Male	AUDIT-C Score	Highest Educational Attainment	FALSE	0.989579	0.989579

## Sheet: Female
Dataset	Exposure	Outcome	bIncOutlier	Isq_gx	Isq_gx_mine
Female	Alcohol Consumption	Not in paid employment	FALSE	0.983056	0.983056
Female	Alcohol Consumption	Sick/Disabled	FALSE	0.983056	0.983056
Female	Alcohol Consumption	Retired	FALSE	0.983056	0.983056
Female	Alcohol Consumption	Caring for Home/Family	FALSE	0.983056	0.983056
Female	Alcohol Consumption	Unemployed	FALSE	0.983056	0.983056
Female	Alcohol Consumption	Townsend Deprivation Index	FALSE	0.983056	0.983056
Female	Alcohol Consumption	Hours Worked Weekly	FALSE	0.983056	0.983056
Female	Alcohol Consumption	Household Income	FALSE	0.983056	0.983056
Female	Alcohol Consumption	Highest Educational Attainment	FALSE	0.983056	0.983056
Female	Alcohol Use Disorder	Not in paid employment	FALSE	0.98879	0.98879
Female	Alcohol Use Disorder	Sick/Disabled	FALSE	0.98879	0.98879
Female	Alcohol Use Disorder	Retired	FALSE	0.98879	0.98879
Female	Alcohol Use Disorder	Caring for Home/Family	FALSE	0.98879	0.98879
Female	Alcohol Use Disorder	Unemployed	FALSE	0.98879	0.98879
Female	Alcohol Use Disorder	Townsend Deprivation Index	FALSE	0.98879	0.98879
Female	Alcohol Use Disorder	Hours Worked Weekly	FALSE	0.98879	0.98879
Female	Alcohol Use Disorder	Household Income	FALSE	0.98879	0.98879
Female	Alcohol Use Disorder	Highest Educational Attainment	FALSE	0.98879	0.98879
Female	AUDIT-C Score	Not in paid employment	FALSE	0.990135	0.990135
Female	AUDIT-C Score	Sick/Disabled	FALSE	0.990135	0.990135
Female	AUDIT-C Score	Retired	FALSE	0.989579	0.989579
Female	AUDIT-C Score	Caring for Home/Family	FALSE	0.990135	0.990135
Female	AUDIT-C Score	Unemployed	FALSE	0.990135	0.990135
Female	AUDIT-C Score	Townsend Deprivation Index	FALSE	0.990135	0.990135
Female	AUDIT-C Score	Hours Worked Weekly	FALSE	0.990135	0.990135
Female	AUDIT-C Score	Household Income	FALSE	0.990135	0.990135
Female	AUDIT-C Score	Highest Educational Attainment	FALSE	0.990135	0.990135
