# Supplementary material for: Effects of alcohol consumption on employment and social outcomes: a Mendelian randomisation study
Source: Alcohol Alcohol. 2025 Jul 18;60(5):agaf038. doi: 10.1093/alcalc/agaf038 (PMC12271571; doi:10.1093/alcalc/agaf038)
Supplement: Campbell_Green_Davies_et_al_2025_agaf038 [file campbell_green_davies_et_al_2025_agaf038.zip › Campbell_Green_Davies_et_al_2025/mr_RuckerModelSelection_exc.xlsx]

## Sheet: All
Dataset	Exposure	Outcome	bIncOutlier	QQ	QQdash	LL	model2
All	Alcohol Consumption	Not in paid employment	FALSE	105.995	105.994	77	IVW random effects
All	Alcohol Consumption	Sick/Disabled	FALSE	124.532	123.443	77	IVW random effects
All	Alcohol Consumption	Retired	FALSE	105.658	105.656	77	IVW random effects
All	Alcohol Consumption	Caring for Home/Family	FALSE	71.6599	71.6343	77	IVW fixed effects
All	Alcohol Consumption	Unemployed	FALSE	89.2903	89.0668	77	IVW fixed effects
All	Alcohol Consumption	Townsend Deprivation Index	FALSE	157.275	155.556	77	IVW random effects
All	Alcohol Consumption	Hours Worked Weekly	FALSE	115.76	113.186	77	IVW random effects
All	Alcohol Consumption	Household Income	FALSE	141.743	135.172	77	Egger random effects
All	Alcohol Consumption	Highest Educational Attainment	FALSE	87.4965	86.3957	77	IVW fixed effects
All	Alcohol Use Disorder	Not in paid employment	FALSE	30.345	29.9183	9	IVW random effects
All	Alcohol Use Disorder	Sick/Disabled	FALSE	33.397	33.2092	9	IVW random effects
All	Alcohol Use Disorder	Retired	FALSE	15.4025	15.4023	9	IVW fixed effects
All	Alcohol Use Disorder	Caring for Home/Family	FALSE	10.1343	9.29812	9	IVW fixed effects
All	Alcohol Use Disorder	Unemployed	FALSE	4.88471	4.88447	9	IVW fixed effects
All	Alcohol Use Disorder	Townsend Deprivation Index	FALSE	12.4505	7.78489	9	IVW fixed effects
All	Alcohol Use Disorder	Hours Worked Weekly	FALSE	17.8417	7.49634	9	Egger fixed effects
All	Alcohol Use Disorder	Household Income	FALSE	36.2879	24.8759	9	Egger random effects
All	Alcohol Use Disorder	Highest Educational Attainment	FALSE	13.2117	12.8838	9	IVW fixed effects
All	AUDIT-C Score	Not in paid employment	FALSE	24.8258	24.6621	13	IVW random effects
All	AUDIT-C Score	Sick/Disabled	FALSE	23.4501	22.2885	13	IVW random effects
All	AUDIT-C Score	Retired	FALSE	26.9033	26.8793	13	IVW random effects
All	AUDIT-C Score	Caring for Home/Family	FALSE	12.0052	11.3203	13	IVW fixed effects
All	AUDIT-C Score	Unemployed	FALSE	14.4523	14.0519	14	IVW fixed effects
All	AUDIT-C Score	Townsend Deprivation Index	FALSE	20.9769	18.1417	13	IVW fixed effects
All	AUDIT-C Score	Hours Worked Weekly	FALSE	17.4537	16.3889	13	IVW fixed effects
All	AUDIT-C Score	Household Income	FALSE	41.8208	32.2123	14	Egger random effects
All	AUDIT-C Score	Highest Educational Attainment	FALSE	14.9649	14.9627	13	IVW fixed effects

## Sheet: Male
Dataset	Exposure	Outcome	bIncOutlier	QQ	QQdash	LL	model2
Male	Alcohol Consumption	Not in paid employment	FALSE	104.688	104.682	77	IVW random effects
Male	Alcohol Consumption	Sick/Disabled	FALSE	111.378	109.563	77	IVW random effects
Male	Alcohol Consumption	Retired	FALSE	96.3453	96.3426	77	IVW fixed effects
Male	Alcohol Consumption	Caring for Home/Family	FALSE	77.2047	76.5471	77	IVW fixed effects
Male	Alcohol Consumption	Unemployed	FALSE	96.3351	96.3269	77	IVW fixed effects
Male	Alcohol Consumption	Townsend Deprivation Index	FALSE	111.831	109.598	77	IVW random effects
Male	Alcohol Consumption	Hours Worked Weekly	FALSE	130.946	127.768	77	IVW random effects
Male	Alcohol Consumption	Household Income	FALSE	106.789	95.9324	77	Egger fixed effects
Male	Alcohol Consumption	Highest Educational Attainment	FALSE	73.2571	73.1969	77	IVW fixed effects
Male	Alcohol Use Disorder	Not in paid employment	FALSE	16.2019	16.1981	9	IVW random effects
Male	Alcohol Use Disorder	Sick/Disabled	FALSE	33.3882	33.2104	9	IVW random effects
Male	Alcohol Use Disorder	Retired	FALSE	8.91869	8.91538	9	IVW fixed effects
Male	Alcohol Use Disorder	Caring for Home/Family	FALSE	0.88976	0.88477	9	IVW fixed effects
Male	Alcohol Use Disorder	Unemployed	FALSE	7.29278	7.29243	9	IVW fixed effects
Male	Alcohol Use Disorder	Townsend Deprivation Index	FALSE	17.6977	15.1911	9	IVW random effects
Male	Alcohol Use Disorder	Hours Worked Weekly	FALSE	12.8377	3.00927	9	IVW fixed effects
Male	Alcohol Use Disorder	Household Income	FALSE	28.9819	14.1771	9	Egger fixed effects
Male	Alcohol Use Disorder	Highest Educational Attainment	FALSE	13.3957	13.3601	9	IVW fixed effects
Male	AUDIT-C Score	Not in paid employment	FALSE	23.7246	23.7157	14	IVW random effects
Male	AUDIT-C Score	Sick/Disabled	FALSE	32.1349	30.7717	13	IVW random effects
Male	AUDIT-C Score	Retired	FALSE	16.6633	16.4725	13	IVW fixed effects
Male	AUDIT-C Score	Caring for Home/Family	FALSE	13.6403	13.6389	13	IVW fixed effects
Male	AUDIT-C Score	Unemployed	FALSE	12.7944	12.4262	13	IVW fixed effects
Male	AUDIT-C Score	Townsend Deprivation Index	FALSE	22.7035	17.5916	13	Egger fixed effects
Male	AUDIT-C Score	Hours Worked Weekly	FALSE	16.1668	14.8562	13	IVW fixed effects
Male	AUDIT-C Score	Household Income	FALSE	32.4454	27.1394	13	Egger random effects
Male	AUDIT-C Score	Highest Educational Attainment	FALSE	13.2813	13.1513	14	IVW fixed effects

## Sheet: Female
Dataset	Exposure	Outcome	bIncOutlier	QQ	QQdash	LL	model2
Female	Alcohol Consumption	Not in paid employment	FALSE	86.0634	86.0624	77	IVW fixed effects
Female	Alcohol Consumption	Sick/Disabled	FALSE	85.1993	85.1981	77	IVW fixed effects
Female	Alcohol Consumption	Retired	FALSE	81.4738	81.4715	77	IVW fixed effects
Female	Alcohol Consumption	Caring for Home/Family	FALSE	80.9298	80.9047	77	IVW fixed effects
Female	Alcohol Consumption	Unemployed	FALSE	93.1245	92.0941	77	IVW fixed effects
Female	Alcohol Consumption	Townsend Deprivation Index	FALSE	133.826	133.747	77	IVW random effects
Female	Alcohol Consumption	Hours Worked Weekly	FALSE	59.1148	58.6286	77	IVW fixed effects
Female	Alcohol Consumption	Household Income	FALSE	117.144	117.073	77	IVW random effects
Female	Alcohol Consumption	Highest Educational Attainment	FALSE	75.3099	73.7026	77	IVW fixed effects
Female	Alcohol Use Disorder	Not in paid employment	FALSE	26.3951	24.9896	9	IVW random effects
Female	Alcohol Use Disorder	Sick/Disabled	FALSE	20.2822	18.7866	9	IVW random effects
Female	Alcohol Use Disorder	Retired	FALSE	22.3584	22.3519	9	IVW random effects
Female	Alcohol Use Disorder	Caring for Home/Family	FALSE	11.0149	9.97392	9	IVW fixed effects
Female	Alcohol Use Disorder	Unemployed	FALSE	6.53727	6.53627	9	IVW fixed effects
Female	Alcohol Use Disorder	Townsend Deprivation Index	FALSE	3.72066	1.69853	9	IVW fixed effects
Female	Alcohol Use Disorder	Hours Worked Weekly	FALSE	13.6269	11.3585	9	IVW fixed effects
Female	Alcohol Use Disorder	Household Income	FALSE	26.2371	25.7592	9	IVW random effects
Female	Alcohol Use Disorder	Highest Educational Attainment	FALSE	9.20769	7.97551	9	IVW fixed effects
Female	AUDIT-C Score	Not in paid employment	FALSE	17.6997	17.5877	13	IVW fixed effects
Female	AUDIT-C Score	Sick/Disabled	FALSE	15.9677	15.9078	13	IVW fixed effects
Female	AUDIT-C Score	Retired	FALSE	30.4194	28.9978	14	IVW random effects
Female	AUDIT-C Score	Caring for Home/Family	FALSE	11.1172	10.3142	13	IVW fixed effects
Female	AUDIT-C Score	Unemployed	FALSE	13.2203	13.2198	13	IVW fixed effects
Female	AUDIT-C Score	Townsend Deprivation Index	FALSE	16.3611	16.3602	13	IVW fixed effects
Female	AUDIT-C Score	Hours Worked Weekly	FALSE	7.22822	7.15889	13	IVW fixed effects
Female	AUDIT-C Score	Household Income	FALSE	20.8347	19.9977	13	IVW fixed effects
Female	AUDIT-C Score	Highest Educational Attainment	FALSE	22.7919	22.6001	13	IVW random effects
