# Supplementary material for: Effects of alcohol consumption on employment and social outcomes: a Mendelian randomisation study
Source: Alcohol Alcohol. 2025 Jul 18;60(5):agaf038. doi: 10.1093/alcalc/agaf038 (PMC12271571; doi:10.1093/alcalc/agaf038)
Supplement: Campbell_Green_Davies_et_al_2025_agaf038 [file campbell_green_davies_et_al_2025_agaf038.zip › Campbell_Green_Davies_et_al_2025/mrEstimate_exc.xlsx]

## Sheet: All
Dataset

## Sheet: Female
Dataset

## Sheet: Male
Dataset
